# Supplementary material for: Prenatal Development and Function of Human Mononuclear Phagocytes
Source: Front Cell Dev Biol. 2021 Apr 8;9:649937. doi: 10.3389/fcell.2021.649937 (PMC8060508; doi:10.3389/fcell.2021.649937)
Supplement: Supplementary file 1 [file Data_Sheet_1.CSV]

Species	Organ	Min Timeline (PCW/Embryonic day)	Max Timeline (PCW/Embryonic day)	Celltypes	DOI	Url	Markers
Human	Bone Marrow	11	11	Osteoclasts	10.14348/molcells.2017.0225	https://pubmed.ncbi.nlm.nih.gov/29047262/	CTSK,CALCR,SIGLEC15,ACP5,DCSTAMP,OCSTAMP,TNFRSF11A
Human	Bone Marrow	11	11	cDC2	10.3389/fimmu.2018.01619	https://www.ncbi.nlm.nih.gov/pmc/articles/PMC6055354/	CD1C,CD11B,CD11C
Human	Liver	5	17	Kupffer	https://doi.org/10.1038/s41586-019-1652-y	https://www.nature.com/articles/s41586-019-1652-y#citeas	CD163,VCAM1,CLEC5A
Human	Liver	11	15	cDC2	https://doi.org/10.1038/nature22795	https://www.nature.com/articles/nature22795	CD1C,CD11B,CD11C
Human	Thymus	11	11	cDC	10.4049/jimmunol.1601629 10.1126/science.aay3224	https://www.ncbi.nlm.nih.gov/pmc/articles/PMC2753937/ https://science.sciencemag.org/content/367/6480/eaay3224/tab-article-info	CD8+,SIRPA
Human	Spleen	11	11	Red Pulp macrophage	10.1182/bloodadvances.2017015008	https://www.ncbi.nlm.nih.gov/pmc/articles/PMC5916003/	CD163,CD68
Human	Spleen	neonate/post-natal	neonate/post-natal	Marginal zone macrophage	https://doi.org/10.1073/pnas.1921673117	https://www.pnas.org/content/117/22/12295	SIGN-R1+
Human	Spleen	6	6	cDC1	https://doi.org/10.1038/nature22795	https://www.nature.com/articles/nature22795#citeas	XCR1,CADM1,CLEC9A,TLR3
Human	Spleen	6	6	cDC2	https://doi.org/10.1038/nature22796	https://www.nature.com/articles/nature22795#citeas	CD1C,CD11B,CD11C
Human	Lungs	neonate/post-natal	neonate/post-natal	Alveolar macrophage	https://doi.org/10.1186/s12931-018-0777-0	https://respiratory-research.biomedcentral.com/articles/10.1186/s12931-018-0777-0#citeas	CD64,CD206,CD163,FABP4,INHBA,SPP1,MERTK
Human	Gut	14	14	Intestinal macrophage	https://doi.org/10.1016/j.devcel.2019.09.008	https://www.sciencedirect.com/science/article/pii/S1534580719307373	HLA-DR,CD206,CD209
Human	Gut	8	12	CD103 DC	10.1038/ni.2768	https://www.ncbi.nlm.nih.gov/pmc/articles/PMC3942165/	CD103,SIRPΑ
Human	Skin	4	5	Langerhans cells	10.1111/1523-1747.ep12285201.	https://pubmed.ncbi.nlm.nih.gov/2427603/	CD1A,CD11B,CD11C,CD207,MHC-II
Human	Skin	E13	E13	cDC1	https://doi.org/10.1038/nri3684 10.1016/j.immuni.2012.04.012.	https://www.nature.com/articles/nri3683#Sec7 https://pubmed.ncbi.nlm.nih.gov/22795876/	XCR1,CADM1,CLEC9A,TLR3
Human	placenta	2	2	Hofbauer	https://doi.org/10.1186/1742-4690-9-101	https://retrovirology.biomedcentral.com/articles/10.1186/1742-4690-9-101#citeas	CD14,DC-SIGN,HLA-DR,CD68
mus musculus	Lungs	E14.5	E14.5	Interstitial macrophage	10.1172/JCI39717	https://www.ncbi.nlm.nih.gov/pmc/articles/PMC2786798/	CD11B,CD64,CD86,CX3CR1,F480,MERTK
mus musculus	Gut	neonate	neonate	CD103 DC	10.1038/ni.2768	https://www.ncbi.nlm.nih.gov/pmc/articles/PMC3942165/	CD103,SIRPΑ
mus musculus	Skin	E13	E13	Dermal macrophages	https://doi.org/10.1038/nri3683	https://www.nature.com/articles/nri3683#Sec6	CD163,FACTOR XIIIA
mus musculus	Skin	E13	E13	cDC1	https://doi.org/10.1038/nri3684 10.1016/j.immuni.2012.04.012.	https://www.nature.com/articles/nri3683#Sec7 https://pubmed.ncbi.nlm.nih.gov/22795876/	XCR1,CADM1,CLEC9A,TLR3
mus musculus	Bone Marrow	E16.5	E16.5	cDC1	10.1172/JCI124829	https://pubmed.ncbi.nlm.nih.gov/31039135/	CD45,CD11C,MHC-II,CD8A,XCR1,CD24,CLEC9A
mus musculus	Bone Marrow	E16.5	E16.5	cDC2	10.1172/JCI124830	https://pubmed.ncbi.nlm.nih.gov/31039135/	CD45,CD11C,MHC-II,CD4,SIRPΑ,CD11B
mus musculus	Thymus	E14.5	E14.5	CD4/CD11b Macophage	10.4049/jimmunol.171.6.2773.	https://pubmed.ncbi.nlm.nih.gov/12960296/	CD4,CD11B
